# Supplementary material for: Surveillance of Extended-Spectrum β-Lactamase-, Cephalosporinase- and Carbapenemase-Producing Gram-Negative Bacteria in Raw Milk Filters and Healthy Dairy Cattle in Three Farms in Île-de-France, France
Source: Front Vet Sci. 2021 Feb 10;8:633598. doi: 10.3389/fvets.2021.633598 (PMC7902890; doi:10.3389/fvets.2021.633598)
Supplement: Supplementary Table 1 — Sampling visit details and sample population characteristics during the year 2018. [file Table_1.XLSX]

## Sheet: TABLE S1
Table S1. Sampling visit details and sample population characteristics during the year 2018.
		Farm A	Farm B	Farm C	Total
Number of sampling visits		11	11	12	34
Number of days between two visits (mean)		32	32	29
Number of sampled cows		110	110	118	338
Number of raw milk filters sampled		0	11	12	23
On the day of sampling…
Age (median) (first-quartile; third-quartile)		3 y 4 m (2 y 7 m; 4 y 7 m)	3 y 10 m (2 y 11 m; 4 y 11m)	3 y 1 m (2 y 5 m; 4 y 6 m)
Minimum age		1 y 10 m	1 y 11 m	1 y 10 m
Maximum age		12 y 4 m	8 y	9 y 1 m
Lactation number (median) (first-quartile; third-quartile)		2 (1; 3)	2 (1; 3)	1 (1; 3)
Minimum lactation number		1	1	1
Maximum lactation number		7	6	7
Days in milk (median) (first-quartile; third-quartile)		160 (92; 254)	142 (92; 221)	149 (70; 240)
Minimum days in milk		15	24	31
Maximum days in milk		409	456	490
