# Supplementary material for: Surveillance of Extended-Spectrum β-Lactamase-, Cephalosporinase- and Carbapenemase-Producing Gram-Negative Bacteria in Raw Milk Filters and Healthy Dairy Cattle in Three Farms in Île-de-France, France
Source: Front Vet Sci. 2021 Feb 10;8:633598. doi: 10.3389/fvets.2021.633598 (PMC7902890; doi:10.3389/fvets.2021.633598)
Supplement: Supplementary Table 2 — Applied breakpoints for definition of “microbiological” resistance for each strain submitted to antimicrobial susceptibility testing. [file Table_2.XLSX]

## Sheet: TABLE S2
Table S2. Applied breakpoints for definition of 'microbiological' resistance for each strain submitted to antimicrobial susceptibility testing.
Inhibition zone diameter (mm) breakpoints (S: susceptible; R: resistant)	Ampicillin (10 µg)		Cefepime (30 µg)		Temocillin (30µg)		Tetracycline (30 µg)		Amikacin (30 µg)		Amoxicillin (20 µg) - clavulanic acid (10 µg)		Cefotaxime (5 µg)		Trimethoprime (1,25 µg) -sulfamethoxazole (23,75 µg)		Gentamicin (10 µg)		Ceftazidime (10 µg)		Imipenem (10µg)		Cefoxitin (30 µg)		Ciprofloxacin (5 µg)		Levofloxacin ( µg)		Chloramphenicol (30 µg)
Status	S	R	S	R	S	R	S	R	S	R	S	R	S	R	S	R	S	R	S	R	S	R	S	R	S	R	S	R	S	R
Acinetobacter spp.(a)									18						14	11	17				24	21			50	21	23	20
Aeromonas spp.(a)			27	24					26	18					19	16	23	17	24	21	28	20			27	24	27	24
Enterobacter spp.(a)			27	24			15	11	18				20	17	14	11	17		22	19	22	17			25	22	23	19	17
Escherichia coli(b)	14		28		17		15	11	17		16		21		21		16		20		24		19		25		25		17
Escherichia spp.(c)	14		27	24			15	11	18		19		20	17	14	11	17		22	19	22	17	19		25	22	23	19	17
Pseudomonas aeruginosa(b)			18						18								15		16		20				26		20
Pseudomonas spp.(c)			50	21					15										50	17	50	20			50	26	50	22
EUCAST ECOFF (S>; R<)(d)
EUCAST clinical breakpoint 2020 (S>; <SHE>; R<)(e)(f)
CLSI 2018 (S>; R<)(g)
Not determined
Intrinsic resistance
(a)Strains with MALDI-TOF score >1.7
(b)Strains with MALDI-TOF score >2.0
(c)Strains with MALDI-TOF score >1.7 and <2.0
(d)EUCAST ECOFF: https://mic.eucast.org/Eucast2/
(e)SHE: Susceptible High Exposure
(f)EUCAST Clinical breakpoints 2020
(g)CLSI Clinical breakpoints 2018
