# Supplementary material for: Surveillance of Extended-Spectrum β-Lactamase-, Cephalosporinase- and Carbapenemase-Producing Gram-Negative Bacteria in Raw Milk Filters and Healthy Dairy Cattle in Three Farms in Île-de-France, France
Source: Front Vet Sci. 2021 Feb 10;8:633598. doi: 10.3389/fvets.2021.633598 (PMC7902890; doi:10.3389/fvets.2021.633598)
Supplement: Supplementary Table 3 — Inhibition zone diameters for each strain submitted to antimicrobial susceptibility testing. [file Table_3.XLSX]

## Sheet: TABLE S3
Table S3. Inhibition zone diameters for each strain submitted to antimicrobial susceptibility testing.
Isolate	Genus / specie	Origin	Date of sampling	Media	Sample	AMP 10	FEP 30	TEM 30	TET 30	AKN 30	AMC 30	COX 5	SXT 25	GMN 10	CZD 10	IPM 10	FOX 30	CIP 5	LVX 5	CHL 30
A356OXA0180131	Pseudomonas spp.	Farm A	2018-01-31	OXA-48	Cow	6	30	6	21	31	13	6	7	30	18	37	6	36	32	20
A4007CAR2180314	Pseudomonas fragi	Farm A	2018-03-14	CARBA	Cow	23	34	24	25	19	24.5	31	32	19.5	29	31	23.5	33	28.5	26.5
A4007OXA2180314	Pseudomonas fragi	Farm A	2018-03-14	OXA-48	Cow	6	40	6	38	40	14	15	24	40	34	35	6	40	34	22
A4337CFT0180314	Escherichia spp.	Farm A	2018-03-14	McC+COX	Cow	6	25	23	28	20	25	12	31	20	21	33	24	25	22	28
A4575CAR1180314	Enterobacter spp.	Farm A	2018-03-14	CARBA	Cow	6	36	26.5	24.5	22.5	8	27	31	21.5	30	24.5	6	36	30	26
A4575CAR2180314	Enterobacter spp.	Farm A	2018-03-14	CARBA	Cow	6	36	26	24	23	8	27	31	21	30	23	6	34	30	25
A162CFT0180523	Escherichia spp.	Farm A	2018-05-23	McC+COX	Cow	6	23	23	6	18	20	11.5	6	18.5	20	31	25	23	22	28
A4000CFT0180619	Escherichia coli	Farm A	2018-06-19	McC+COX	Cow	6	21	25	6	19	22.5	9	26	19	26	31	28	32	30	27
A4323CFT0180619	Escherichia coli	Farm A	2018-06-19	McC+COX	Cow	6	25	23	6	19	21	12	6	20	21	33	25	25	22	30
A4404CFT0180619	Escherichia coli	Farm A	2018-06-19	McC+COX	Cow	6	23	23	6	19	20	11	6	19	20.5	32	24	23	22	26.5
A4527CFT0180619	Escherichia spp.	Farm A	2018-06-19	McC+COX	Cow	6	24	23	6	19	21	12	6	20	20	32	24	25	23	28
A4546CFT0180619	Escherichia spp.	Farm A	2018-06-19	McC+COX	Cow	6	23	22	6	18	20	11	6	18	20	31.5	23	23.5	21	25
A4622CFT0180619	Escherichia spp.	Farm A	2018-06-19	McC+COX	Cow	6	25	24	6	19	21	13	6	20	21	32	25	24	22	27
A4628CFT0180619	Escherichia spp.	Farm A	2018-06-19	McC+COX	Cow	6	23	23	6	19	20	11	6	19	20	32	24	23	22	27
A4404CFT0180711	Escherichia spp.	Farm A	2018-07-11	McC+COX	Cow	6	23	23	6	19	20	11	6	19	20	32.5	25	24	22	27
A4617CFT0180711	Escherichia coli	Farm A	2018-07-11	McC+COX	Cow	6	24	23	6	19	20	9	6	19.5	20	32	24	23.5	22	28
A4651CFT0180711	Escherichia spp.	Farm A	2018-07-11	McC+COX	Cow	6	23	22.5	6	18	21	11	6	19	20.5	32	25	24	21	28
A4589CFT0181212	Escherichia coli	Farm A	2018-12-12	McC+COX	Cow	6	22	23	25	19	25	10	6	19	21	30	26	23	21	26
B1733CAR1180605	Pseudomonas aeruginosa	Farm B	2018-06-05	CARBA	Cow	6	27	6	12	23	6	11	6	18	25	25	6	34	28	16
C71CAR0180522	Escherichia coli	Farm C	2018-05-22	CARBA	Cow	25	35	23	27	19	25	34	34	20	30	30	26	36	30	30
B180116CAR1	Pseudomonas aeruginosa	Farm B	2018-01-16	CARBA	RMF	6	33	6	11	22	6	6	6	18	29	22	6	37	30	15
B180116CAR2	Pseudomonas spp.	Farm B	2018-01-16	CARBA	RMF	6	40	6	6	40	14	29	6	40	40	40	6	40	38	6
B180116OXA0	Pseudomonas spp.	Farm B	2018-01-16	OXA-48	RMF	6	34	6	29	38	6	9	26	34	28	33	6	37	29	14
B180213CAR1	Pseudomonas aeruginosa	Farm B	2018-02-13	CARBA	RMF	6	32	6	6	20	6	6	6	16	27	18	6	39	32	11
B180213OXA2	Pseudomonas spp.	Farm B	2018-02-13	OXA-48	RMF	6	34	6	34	34	6	6	23	34	18	30	6	34	34	25
B180327CAR1	Pseudomonas spp.	Farm B	2018-03-27	CARBA	RMF	6	35	6	23	34	16	26	30	35	34	38	6	39	38	25
B180327CAR2	Pseudomonas spp.	Farm B	2018-03-27	CARBA	RMF	6	31	6	6	21	6	6	6	26	27	18	6	41	30	6
B180327CAR3	Pseudomonas spp.	Farm B	2018-03-27	CARBA	RMF	6	31	6	6	20	6	6	6	15	27	16	6	40	31	6
B180327CAR4	Pseudomonas mendocina	Farm B	2018-03-27	CARBA	RMF	6	36	6	18	30	23	21	25	27	31	33	6	37	35	15
B180327CAR5	Pseudomonas spp.	Farm B	2018-03-27	CARBA	RMF	6	39	6	25	36	18	25	31	36	33	42	6	39	36	32
B180327OXA3	Pseudomonas koreensis	Farm B	2018-03-27	OXA-48	RMF	6	33	6	32	38	6	10	32	36	30	38	6	38	34	20
B180424CAR3	Pseudomonas spp.	Farm B	2018-04-24	CARBA	RMF	6	31	6	6	20	6	6	6	15	27	17	6	40	29	6
B180424CAR4	Pseudomonas aeruginosa	Farm B	2018-04-24	CARBA	RMF	6	30	6	11	21	6	6	6	16	27	19	6	40	32	6
B180605CAR2	Pseudomonas aeruginosa	Farm B	2018-06-05	CARBA	RMF	6	32	6	6	20	6	6	6	15	27	17	6	41	31	6
B180605OXA1	Pseudomonas spp.	Farm B	2018-06-05	OXA-48	RMF	6	28	6	24	30	11	10	6	28	24	34	6	31	25	14
B180703CAR1	Pseudomonas spp.	Farm B	2018-07-03	CARBA	RMF	18	36	6	34	38	34	22	40	34	30	38	6	40	36	23
B180703CAR2	Pseudomonas spp.	Farm B	2018-07-03	CARBA	RMF	6	25	6	19	30	11	10	6	26	25	30	6	30	23	16
B180703CAR3	Pseudomonas aeruginosa	Farm B	2018-07-03	CARBA	RMF	6	30	6	6	20	6	6	6	15	26	17	6	39	30	6
B180703OXA1	Pseudomonas spp.	Farm B	2018-07-03	OXA-48	RMF	6	23	6	22	30	9	9	10	27	25	30	6	34	25	16
B180703OXA2	Acinetobacter proteolyticus	Farm B	2018-07-03	OXA-48	RMF	9	27	6	25	29	23	16	29	26	19	35	17	30	30	23
B180807CAR1	Pseudomonas aeruginosa	Farm B	2018-08-07	CARBA	RMF	6	30	6	6	20	6	6	6	14	26	18	6	39	29	6
B180807OXA1	Pseudomonas spp.	Farm B	2018-08-07	OXA-48	RMF	6	25	6	18	23	9	9	6	22	21	30	6	31	24	6
B180904CAR1	Pseudomonas spp.	Farm B	2018-09-04	CARBA	RMF	6	23	6	22	35	10	10	9	31	27	35	6	33	29	18
B180904CAR2	Aeromonas hydrophila	Farm B	2018-09-04	CARBA	RMF	6	32	23.5	29	22	21	28	26	20	26	25	26	36	33	31.5
B180904OXA1	Pseudomonas spp.	Farm B	2018-09-04	OXA-48	RMF	6	23	6	22	30	9	9	9	27	25	30	6	34	25	16
B180904OXA4	Pseudomonas spp.	Farm B	2018-09-04	OXA-48	RMF	6	28	6	28	30	13	6	10	28	24	33	6	36	27	19
B181009CAR1	Pseudomonas spp.	Farm B	2018-10-09	CARBA	RMF	20	34	6	38	42	34	20	46	36	34	42	6	34	34	34
B181009CAR4	Pseudomonas spp.	Farm B	2018-10-09	CARBA	RMF	6	33	6	19	30	14	6	6	29	27	32	6	34	28	6
B181009CAR5	Pseudomonas aeruginosa	Farm B	2018-10-09	CARBA	RMF	6	30	6	6	20	6	6	6	16	26	16	6	37	27	6
B181009OXA1	Pseudomonas spp.	Farm B	2018-10-09	OXA-48	RMF	6	27	6	23	31	10	8	6	28	21	34	6	33	24	17
B181112CAR1	Pseudomonas spp.	Farm B	2018-11-12	CARBA	RMF	9	34	6	23	29	14	13	29	30	25	34	6	40	34	18
B181112CAR2	Pseudomonas spp.	Farm B	2018-11-12	CARBA	RMF	6	31	6	28	35	6	6	25	32	25	26	6	36	32	13
B181112CAR3	Pseudomonas aeruginosa	Farm B	2018-11-12	CARBA	RMF	6	30	6	6	21	6	6	6	17	27	19	6	37	31	6
B181112OXA2	Pseudomonas koreensis	Farm B	2018-11-12	OXA-48	RMF	6	34	6	32	42	9.5	13	21	36	32	37	6	34	34	14
C180123CAR1	Pseudomonas spp.	Farm C	2018-01-23	CARBA	RMF	6	26	6	21	27	10	6	6	24	22	33	6	29	24	11
C180123CAR3	Pseudomonas spp.	Farm C	2018-01-23	CARBA	RMF	16	38	6	24	28	25	28	31	27	36	35	9	36	36	20
C180123CAR4	Pseudomonas spp.	Farm C	2018-01-23	CARBA	RMF	6	28	6	11	20	6	6	6	16.5	24	32	6	35	26	15
C180123OXA2	Pseudomonas spp.	Farm C	2018-01-23	OXA-48	RMF	6	26	6	19	29	9	6	10	25	19	29	6	30	23	12
C180123OXA3	Pseudomonas spp.	Farm C	2018-01-23	OXA-48	RMF	6	25	6	22	27	10.5	6	6	25	23	32	6	30	24	12
C180220CAR1	Pseudomonas spp.	Farm C	2018-02-20	CARBA	RMF	6	31	6	6	20	6	6	6	16	26	28	6	34	25	10
C180220CAR2	Pseudomonas mendocina	Farm C	2018-02-20	CARBA	RMF	18	38	6	27	27	27	28	34	28	30	28	6	36	32	23
C180220CAR3	Pseudomonas spp.	Farm C	2018-02-20	CARBA	RMF	6	28	6	18	25	12	7	6	24	28	33	6	30	23	9
C180220CAR4	Pseudomonas spp.	Farm C	2018-02-20	CARBA	RMF	6	27	6	22	27	8	6	6	26	21	34	6	31	24	11
C180220OXA2	Pseudomonas nitroreducens	Farm C	2018-02-20	OXA-48	RMF	6	30	6	17	31	9	6	16	29	24	37	6	34	25	9
C180320CAR1	Pseudomonas aeruginosa	Farm C	2018-03-20	CARBA	RMF	6	30	6	11	20	6	7	6	16	25	27	6	35	28	11
C180320CAR2	Pseudomonas aeruginosa	Farm C	2018-03-20	CARBA	RMF	6	32	6	10	20	6	6	6	16	27	16	6	37	30	6
C180320CAR4	Pseudomonas spp.	Farm C	2018-03-20	CARBA	RMF	6	30	6	17	30	9	6	13	28	22	39	6	32	24	6
C180320OXA1	Pseudomonas nitroreducens	Farm C	2018-03-20	OXA-48	RMF	6	29	6	15	32	10	6	17	28	25	39	6	34	25	6
C180417CAR2	Pseudomonas spp.	Farm C	2018-04-17	CARBA	RMF	6	34	6	34	34	15	15	28	34	30	34	6	34	34	24
C180417CAR3	Pseudomonas spp.	Farm C	2018-04-17	CARBA	RMF	6	30	6	15	30	11	6	14	30	25	38	6	30	24	6
C180522CAR1	Aeromonas spp.	Farm C	2018-05-22	CARBA	RMF	6	32	27.5	12	21	23	32	22	20	28	28	30	33	32	24
C180522CAR3	Pseudomonas aeruginosa	Farm C	2018-05-22	CARBA	RMF	6	30	6	6	20	6	6	6	15	26	27	6	35	26	6
C180522CAR5	Pseudomonas nitroreducens	Farm C	2018-05-22	CARBA	RMF	6	29	6	15	30	11	6	16	30	25	39	6	33	24	6
C180522CAR6	Pseudomonas aeruginosa	Farm C	2018-05-22	CARBA	RMF	6	30	6	9	25	6	6	6	21	28	15	6	36	28	14
C180522OXA0	Pseudomonas nitroreducens	Farm C	2018-05-22	OXA-48	RMF	6	29	6	15	32	10	6	15	28	27	39	6	32	29	6
C180612CAR2	Aeromonas spp.	Farm C	2018-06-12	CARBA	RMF	38	36	13	32	18	42	36	32	21	21	43	28	20	19	22
C180612OXA1	Pseudomonas spp.	Farm C	2018-06-12	OXA-48	RMF	6	29	6	28	31	12	6	6	28	23	34	6	36	28	20
C180710CAR1	Pseudomonas spp.	Farm C	2018-07-10	CARBA	RMF	6	30	6	30	34	8	8	21	33	25	31	6	38	31	20
C180710CAR2	Pseudomonas spp.	Farm C	2018-07-10	CARBA	RMF	6	30	6	20	26	13	8	6	24	24	34	6	29	23	10
C180710CAR3	Pseudomonas spp.	Farm C	2018-07-10	CARBA	RMF	6	31	6	30	36	9	10	23	32	25	30	6	36	33	15
C180710CAR4	Pseudomonas spp.	Farm C	2018-07-10	CARBA	RMF	6	31	6	30	33	6	12	30	31	23	33	6	36	32	26
C180710CAR5	Pseudomonas aeruginosa	Farm C	2018-07-10	CARBA	RMF	6	28.5	6	9	18	6	6	6	15	25	26.5	6	32	24.5	6
C180809CAR2	Aeromonas veronii	Farm C	2018-08-09	CARBA	RMF	6	30	26	30	18.5	14	30	31	18	28	21	29	35	33	33
C180809CAR3	Pseudomonas spp.	Farm C	2018-08-09	CARBA	RMF	6	31	6	30	32	14	6	10	30	25	38	6	38	32	22
C180809CAR4	Pseudomonas aeruginosa	Farm C	2018-08-09	CARBA	RMF	6	31	6	12	25	6	6	6	20	26	27	6	34	30	11
C180809OXA1	Pseudomonas spp.	Farm C	2018-08-09	OXA-48	RMF	6	32	6	26	32	11	10	6	27	24	33	6	34	28	18
C180906CAR5	Aeromonas hydrophila	Farm C	2018-09-06	CARBA	RMF	6	37	27	28	21	14	34	26	21	30	26	27	36	34	31
C180906OXA1	Pseudomonas spp.	Farm C	2018-09-06	OXA-48	RMF	6	31	6	24	36	9	6	6	33	25	34	6	34	28	17
C180906OXA2	Pseudomonas spp.	Farm C	2018-09-06	OXA-48	RMF	6	22	6	22	33	9	8	12	30	23	33	6	31	24	18
C181016CAR1	Pseudomonas aeruginosa	Farm C	2018-10-16	CARBA	RMF	6	29	6	11	25	6	6	6	21	25	27	6	35	28	6
C181016CAR5	Pseudomonas spp.	Farm C	2018-10-16	CARBA	RMF	6	31	6	10	20	6	6	6	18	25	27	6	34	26	6
C181016CAR6	Pseudomonas spp.	Farm C	2018-10-16	CARBA	RMF	6	30	6	30	35	6	6	30	33	24	36	6	35	31	25
C181113CAR1	Aeromonas veronii	Farm C	2018-11-13	CARBA	RMF	6	35	26	31	20	16	30	19	29	29	25	29	37	38	38
C181113OXA1	Pseudomonas spp.	Farm C	2018-11-13	OXA-48	RMF	23	46	6	40	24	39	26	30	25	34	42	11	48	46	21
C181211CAR1	Pseudomonas spp.	Farm C	2018-12-11	CARBA	RMF	6	26	6	23	26	9	6	6	24	20	34	6	30	25	11
C181211CAR2	Pseudomonas spp.	Farm C	2018-12-11	CARBA	RMF	10	32	6	30	30	13	11	30	30	26	35	6	39	36	25
C181211CAR3	Pseudomonas aeruginosa	Farm C	2018-12-11	CARBA	RMF	6	30	6	13	25	6	6	6	21	25	28	6	34	28	15
C181211CAR6	Pseudomonas spp.	Farm C	2018-12-11	CARBA	RMF	13	37	6	23	30	20	18	26	30	33	35	10	35	31	15
C181211OXA2	Pseudomonas spp.	Farm C	2018-12-11	OXA-48	RMF	6	27	6	28	36	6	6	20	30	23	34	6	36	34	11
Susceptible
Susceptible High Exposure
Resistant
Intrinsic resistance or non determined
